# Supplementary material for: Direct measurement of conformational strain energy in protofilaments curling outward from disassembling microtubule tips
Source: eLife. 2017 Jun 19;6:e28433. doi: 10.7554/eLife.28433 (PMC5515574; doi:10.7554/eLife.28433)
Supplement: Supplementary file 1. — Individual amplitudes and risetimes for all recorded pulses, as well as the means and standard errors for each measurement condition, are given in the accompanying Excel spreadsheet. The spreadsheet also includes all the individual plucking force values. DOI: http://dx.doi.org/10.7554/eLife.28433.019 [file elife-28433-supp1.xlsx]

## Sheet: Sheet1
WAVE ASSAY SUMMARY DATA
Wave amplitudes and risetimes versus force, wild-type tubulin, 900-nm beads (Figures 2a and 2c)
Number of amplitudes	Mean force	SD force	Mean amplitude	SEM amplitude	Number of risetimes	Mean force	SD force	Mean risetime	SEM risetime
	(pN)	(pN)	(nm)	(nm)		(pN)	(pN)	(s)	(s)
nap900wt	aF900wt	eaF900wt	ma900wt	ema900wt	nrtp900wt	rtF900wt	ertF900wt	mrt900wt	emrt900wt
34	1.12504	0.137926	65.0516	6.74383	31	1.1277	0.142457	0.230806	0.061983
87	2.50066	0.364521	42.6128	2.70365	78	2.50584	0.373202	0.209872	0.0226283
43	4.16469	0.259171	35.7966	2.42262	39	4.15951	0.26872	0.162436	0.012793
31	5.96918	0.412852	14.8621	2.41473	24	5.89556	0.4284	0.145625	0.0216868
6	8.09265	0.242105	7.97984	4.03439	3	8.21852	0.187484	0.105	0.04
Wave amplitudes and risetimes versus force, T238V tubulin, 900-nm beads (Figures 3c and 3e)
Number of amplitudes	Mean force	SD force	Mean amplitude	SEM amplitude	Number of risetimes	Mean force	SD force	Mean risetime	SEM risetime
	(pN)	(pN)	(nm)	(nm)		(pN)	(pN)	(s)	(s)
nap900t238v	aF900t238v	eaF900t238v	ma900t238v	ema900t238v	nrtp900t238v	rtF900t238v	ertF900t238v	mrt900t238v	emrt900t238v
12	1.30492	0.0790263	63.3725	7.64317	12	1.30492	0.0790263	1.66542	0.544234
25	2.76488	0.158773	44.2967	5.0319	24	2.75212	0.148503	0.972708	0.101582
18	4.16624	0.207046	27.9733	3.81298	15	4.16105	0.178407	1.35033	0.40539
9	6.29334	0.197542	11.9338	5.34764	4	6.37879	0.157154	0.75	0.171731
6	8.26423	0.177708	11.4381	3.28511	2	8.27637	0.183682	0.385	0.16
Wave amplitudes and risetimes versus force, wild-type tubulin, 440-nm beads (Figures S2c and S2i)
Number of amplitudes	Mean force	SD force	Mean amplitude	SEM amplitude	Number of risetimes	Mean force	SD force	Mean risetime	SEM risetime
	(pN)	(pN)	(nm)	(nm)		(pN)	(pN)	(s)	(s)
nap440wt	aF440wt	eaF440wt	ma440wt	ema440wt	nrtp440wt	rtF440wt	ertF440wt	mrt440wt	emrt440wt
59	1.10166	0.254853	76.2755	6.74222	56	1.0905	0.250182	0.195714	0.0213259
29	2.47979	0.436794	41.0924	3.37709	28	2.50561	0.421661	0.255714	0.0596061
32	4.09978	0.247746	36.9316	2.51573	32	4.09978	0.247746	0.133594	0.0116424
24	5.89613	0.437473	24.165	2.14518	22	5.86026	0.425405	0.115682	0.0127679
21	7.93049	0.498773	16.5961	2.12932	18	7.94722	0.495003	0.111667	0.018647
8	9.80686	0.35641	16.2905	2.27198	8	9.80686	0.35641	0.12	0.0313392
Wave amplitudes and risetimes versus force, wild-type tubulin, 320-nm beads (Figures S2a and S2g)
Number of amplitudes	Mean force	SD force	Mean amplitude	SEM amplitude	Number of risetimes	Mean force	SD force	Mean risetime	SEM risetime
	(pN)	(pN)	(nm)	(nm)		(pN)	(pN)	(s)	(s)
nap320wt	aF320wt	eaF320wt	ma320wt	ema320wt	nrtp320wt	rtF320wt	ertF320wt	mrt320wt	emrt320wt
5	1.0862	0.167615	59.4289	7.51024	5	1.0862	0.167615	1.109	0.954115
18	2.52577	0.474611	45.7502	4.69997	18	2.52577	0.474611	0.134722	0.0169894
15	4.06013	0.249747	33.0017	4.55118	15	4.06013	0.249747	0.154333	0.0238939
13	6.13915	0.437602	20.416	2.53489	11	6.00377	0.314176	0.117727	0.0177401
13	7.8595	0.532913	24.8922	2.94867	13	7.8595	0.532913	0.143462	0.0208119
8	9.87543	0.328983	16.869	4.23097	7	9.85672	0.350712	0.136429	0.0275533
9	11.7263	0.536395	17.5226	3.28343	8	11.7887	0.537432	0.0925	0.00995526
WAVE ASSAY RAW DATA
Individual wave amplitudes						Individual wave risetimes						Individual wave amplitudes						Individual wave risetimes						Individual wave amplitudes							Individual wave risetimes							Individual wave amplitudes								Individual wave risetimes
wild-type tubulin, 900-nm beads						wild-type tubulin, 900-nm beads						T238V tubulin, 900-nm beads						T238V tubulin, 900-nm beads						wild-type tubulin, 440-nm beads							wild-type tubulin, 440-nm beads							wild-type tubulin, 320-nm beads								wild-type tubulin, 320-nm beads
(Figure 2d)						(Figure 2b)						(Figure 3f)						(Figure 3d)						(Figure S2d)							(Figure S2j)							(Figure S2b)								(Figure S2h)
Amplitude	Amplitude	Amplitude	Amplitude	Amplitude		Risetime	Risetime	Risetime	Risetime	Risetime		Amplitude	Amplitude	Amplitude	Amplitude	Amplitude		Risetime	Risetime	Risetime	Risetime	Risetime		Amplitude	Amplitude	Amplitude	Amplitude	Amplitude	Amplitude		Risetime	Risetime	Risetime	Risetime	Risetime	Risetime		Amplitude	Amplitude	Amplitude	Amplitude	Amplitude	Amplitude	Amplitude		Risetime	Risetime	Risetime	Risetime
at ~1 pN	at ~2 pN	at ~4 pN	at ~6 pN	at ~8 pN		at ~1 pN	at ~2 pN	at ~4 pN	at ~6 pN	at ~8 pN		at ~1 pN	at ~2 pN	at ~4 pN	at ~6 pN	at ~8 pN		at ~1 pN	at ~2 pN	at ~4 pN	at ~6 pN	at ~8 pN		at ~1 pN	at ~2 pN	at ~4 pN	at ~6 pN	at ~8 pN	at ~10 pN		at ~1 pN	at ~2 pN	at ~4 pN	at ~6 pN	at ~8 pN	at ~10 pN		at ~1 pN	at ~2 pN	at ~4 pN	at ~6 pN	at ~8 pN	at ~10 pN	at ~12 pN		at ~1 pN	at ~2 pN	at ~4 pN	at ~6 pN
(nm)	(nm)	(nm)	(nm)	(nm)		(s)	(s)	(s)	(s)	(s)		(nm)	(nm)	(nm)	(nm)	(nm)		(s)	(s)	(s)	(s)	(s)		(nm)	(nm)	(nm)	(nm)	(nm)	(nm)		(s)	(s)	(s)	(s)	(s)	(s)		(nm)	(nm)	(nm)	(nm)	(nm)	(nm)	(nm)		(s)	(s)	(s)	(s)
amps900wt_1pN	amps900wt_2pN	amps900wt_4pN	amps900wt_6pN	amps900wt_8pN		risetimes900wt_1pN	risetimes900wt_2pN	risetimes900wt_4pN	risetimes900wt_6pN	risetimes900wt_8pN		amps900t238v_1pN	amps900t238v_2pN	amps900t238v_4pN	amps900t238v_6pN	amps900t238v_8pN		risetimes900t238v_1pN	risetimes900t238v_2pN	risetimes900t238v_4pN	risetimes900t238v_6pN	risetimes900t238v_8pN		amps440wt_1pN	amps440wt_2pN	amps440wt_4pN	amps440wt_6pN	amps440wt_8pN	amps440wt_10pN		risetimes900wt_1pN	risetimes900wt_2pN	risetimes900wt_4pN	risetimes900wt_6pN	risetimes900wt_8pN	risetimes900wt_10pN		amps320wt_1pN	amps320wt_2pN	amps320wt_4pN	amps320wt_6pN	amps320wt_8pN	amps320wt_10pN	amps320wt_12pN		risetimes320wt_1pN	risetimes320wt_2pN	risetimes320wt_4pN	risetimes320wt_6pN
42.1237	33.0381	41.811	12.1399	19.8619		0.105	0.425	0.225	0.125	0.065		64.9602	21.327	24.9709	6.45304	3.43591		0.345	1.665	0.205	0.545	0.545		105.596	47.0933	25.4462	34.099	2.92171	13.3742		0.285	0.425	0.305	0.245	0.065	0.065		37.9394	39.558	44.541	28.3282	26.8919	20.9715	13.6215		0.125	0.105	0.065	0.105
70.6535	32.9533	41.9607	31.443	11.726		0.125	0.125	0.085	0.025	0.185		74.399	19.9463	42.1949	0.352337	4.41465		1.405	1.705	6.165	0.945	0.225		50.3139	73.1233	64.8755	21.824	8.74921	14.277		0.405	1.065	0.145	0.125	0.165	0.125		63.5458	68.4128	79.4886	26.8026	21.4456	3.24213	11.0558		0.165	0.265	0.205	0.105
93.4938	37.0984	11.5743	-5.86559	14.3499		2.025	0.185	0.085	0.125	0.065		109.846	11.9215	15.0068	18.6739	15.4523		1.405	0.865	0.445	1.125			-7.46977	71.9252	28.7773	23.6382	0.515619	6.85285		0.485	0.745	0.285	0.265	0.025	0.065		57.5152	28.4523	12.609	29.9432	16.7913	23.7559	30.3526		0.125	0.105	0.225	0.185
36.4006	64.6939	31.8092	-12.287	7.13558		0.085	0.085	0.185	0.045			46.646	43.8106	17.2724	43.0048	23.4035		0.745	0.885	2.045	0.385			34.7935	24.2673	25.1414	23.0827	16.4945	27.3478		0.065	0.245	0.145	0.185	0.225	0.265		84.2326	24.5526	34.4088	19.9643	45.5431	11.2373	15.3061		0.205	0.225	0.065	0.085
-64.269	34.595	40.7182	34.354	3.23543		0.245	0.245	0.165	0.025			112.506	67.1668	51.9816	0.650945	5.92851		0.83	1.125	0.425				53.9032	55.7271	28.0325	11.9691	6.87548	23.9043		0.245	0.245	0.145	0.045	0.045	0.245		53.9117	46.8653	20.7159	36.7902	12.7859	15.4038	10.6026		4.925	0.105	0.125	0.245
54.6964	17.0295	49.0403	19.8078	-8.42974		0.065	0.045	0.145	0.425			52.7702	68.3122	13.6977	-2.60151	15.9939		6.885	0.765	0.285				42.2274	35.7179	17.9667	13.5067	21.2191	14.6064		0.125	0.145	0.225	0.145	0.065	0.105			48.2367	31.0246	6.4283	29.7323	8.36839	8.71402			0.065	0.145	0.085
56.728	28.9205	29.9668	35.6441			0.385	0.085	0.145	0.065			37.1764	66.3499	36.7619	17.943			0.145	0.525	0.145				67.2832	37.303	17.3621	26.3158	21.183	15.6655		0.145	0.225	0.285	0.145	0.105	0.065			69.2202	41.0725	10.0395	27.8046	10.4925	8.94401			0.085	0.125	0.145
83.6727	-4.57189	11.1248	22.8475			0.165	0.145	0.125	0.445			37.2927	31.7659	25.9498	27.4147			3.765	1.125	1.825				88.9582	38.8064	45.358	40.7418	15.3125	14.296		0.045	0.105	0.065	0.105	0.125	0.025			25.4592	20.455	16.0516	26.6583	41.4805	24.0257			0.045	0.125	0.045
67.1202	43.597	28.5783	45.6988			0.185	0.165	0.125	0.065			77.7565	39.2367	8.88146	-4.48726			1.305	0.325	0.365				19.5429	45.4196	42.9056	5.47153	3.84221			0.185	0.085	0.185	0.065	0.085				60.7476	15.7027	17.2358	20.5178		35.0813			0.165	0.265	0.045
68.7673	51.0633	11.543	17.6551			0.385	0.145	0.265	0.105			38.0049	32.9234	30.0847				1.305	1.445	0.505				49.8884	39.2911	29.4213	14.839	23.8808			0.185	0.145	0.105	0.105	0.065				23.1814	58.6713	25.3868	15.1058					0.245	0.125	0.125
57.4288	86.0086	31.7005	8.33026			0.105	0.085	0.105	0.245			43.4036	46.9428	15.3177				0.505	0.605	1.505				68.8129	27.6006	16.0053	23.4139	17.8293			0.045	0.165	0.105	0.065	0.045				53.113	31.1824	7.50681	13.5863					0.105	0.105	0.125
87.2045	103.572	34.236	-5.1457			0.145	0.145	0.125	0.145			65.7078	24.8151	22.1105				1.345	1.445	2.89				78.3875	74.7927	45.0179	18.672	38.5588			0.125	0.125	0.105	0.045	0.345				39.399	30.8473	23.3005	21.5264					0.065	0.265
71.4594	54.6058	28.4348	10.3884			0.225	0.185	0.465	0.125				35.5396	10.8483					0.465	1.76				80.6762	52.6849	34.4121	17.074	9.97567			0.145	0.125	0.105	0.105	0.165				43.4668	17.8011	17.6303	45.2086					0.165	0.085
39.5874	90.3767	21.5673	16.7422			0.125	0.125	0.125	0.085				20.2191	19.7353					0.505	0.465				101.56	48.73	35.6041	25.1764	10.1264			0.185	0.125	0.145	0.105	0.045				18.6932	31.2555							0.085	0.365
56.4287	60.3833	11.6754	19.9502			0.185	0.75	0.125	0.205				63.6455	72.3363					0.445	1.225				29.7369	53.18	34.7391	26.036	12.0031			0.125	0.165	0.085	0.105	0.145				64.0064	25.2494							0.185	0.025
37.9749	38.9536	41.8534	-2.63016			0.145	0.125	0.205	0.125				31.681	38.1622					1.865					64.6704	44.3057	37.4316	21.3006	29.7479			0.085	1.365	0.105	0.085	0.145				93.2033								0.245
37.8901	43.5408	29.4414	-13.5732			0.105	0.165	0.045	0.225				116.591	35.9736					1.47					67.5777	51.0585	39.5472	30.6366	21.4587			0.045	0.165	0.065	0.125	0.065				27.7047								0.045
50.7098	98.8611	21.8659	19.1232			0.165	0.085	0.105	0.145				84.7202	22.2341					0.725					30.219	34.5859	11.8345	40.2955	20.7819			0.105	0.125	0.105	0.16	0.085				49.2315								0.12
107.123	47.8812	32.8259	13.7489			0.165	0.105	0.285	0.085				44.2756						0.545					60.7691	23.6145	34.8386	46.3745	30.797			0.185	0.065	0.105	0.125
75.2726	-8.78418	25.9345	-2.75106			0.125	0.645	0.165	0.125				49.8323						1.185					124.403	50.7782	26.1148	35.8102	14.1407			0.145	0.525	0.085	0.105
97.1176	30.8799	21.7094	17.3974			0.185	0.145	0.145	0.205				41.5222						1.605					73.1903	49.2165	51.1016	34.8329	22.1051			0.265	0.305	0.105	0.025
96.4337	-6.93155	25.4596	19.7508			0.205	0.085	0.105	0.105				62.8642						1.305					49.5076	27.6449	52.0432	8.46468				0.085	0.065	0.165	0.065
124.323	34.6986	27.2272	15.9139			0.165	0.165	0.125	0.14				56.1381						0.205					101.088	16.4809	46.9738	18.3517				0.065	0.065	0.105
103.583	20.8995	16.358	20.8188			0.085	0.185	0.245	0.085				22.8773						0.545					91.0494	24.5419	17.2245	18.0321				0.125	0.085	0.065
53.79	55.8722	49.2309	23.0243			0.125	0.105	0.105					2.99413											78.564	49.2067	21.0382					0.045	0.025	0.145
8.15779	76.9524	56.3756	16.4547			0.185	0.225	0.285																52.622	-3.99355	45.05					0.125	0.065	0.12
-14.8069	44.6022	58.7057	21.2242			0.185	0.245	0.125																67.7091	45.2644	62.7					0.205	0.105	0.185
84.9202	39.3971	67.1283	15.2541			0.165	0.145	0.225																106.489	6.49228	59.0227					0.825	0.065	0.185
131.462	17.7175	29.8837	14.8271			0.045	0.25	0.085																41.0533	46.8207	56.8785					0.545		0.105
73.7527	29.5359	48.0571	14.3757			0.445	0.105	0.185																273.038		43.4104					0.185		0.065
73.5137	30.0323	48.8127	16.0625			0.105	0.165	0.125																336.147		44.1134					0.085		0.065
35.2827	42.1389	30.7086					0.125	0.245																84.4229		41.4244					0.145		0.065
124.517	61.4645	38.5631					0.105	0.125																68.9197							0.065
89.2424	65.0208	47.8699					0.125	0.225																75.556							0.065
	34.784	26.8517					0.145	0.065																41.9699							0.205
	41.1659	67.6731					0.125	0.245																71.0051							0.085
	63.6462	24.6545					0.225	0.165																155.952							0.085
	90.5238	16.7964					0.065	0.085																47.0476							0.165
	18.4548	40.0575					0.165	0.125																40.7966							0.145
	30.8134	42.7233					0.125																	61.0832							0.325
	34.8916	77.0994					0.225																	109.068							0.565
	40.6545	55.175					0.205																	50.0309							0.125
	73.8093	44.4712					0.165																	86.6509							0.045
	36.5566						0.145																	79.2866							0.525
	29.0685						0.165																	15.7153							0.285
	38.3742						0.205																	42.2605							0.225
	48.7414						0.065																	54.2484							0.185
	28.3392						0.885																	88.3141							0.545
	21.1681						0.265																	98.7154							0.085
	23.5727						0.105																	74.3512							0.325
	24.6093						0.145																	89.2849							0.125
	23.4304						0.405																	39.217							0.125
	15.4174						0.185																	77.0441							0.125
	62.2094						0.125																	98.4293							0.145
	26.3666						0.125																	82.459							0.205
	35.6216						0.245																	88.4444							0.125
	28.9838						0.185																	61.0775
	20.5189						0.245																	50.1402
	41.8518						0.065																	86.4546
	42.1757						0.145
	26.9241						0.145
	45.408						0.165
	34.2893						0.065
	45.5517						0.205
	14.5879						0.045
	10.1343						0.345
	25.6434						0.145
	34.5004						0.105
	46.3094						0.185
	66.3775						0.165
	17.2972						0.685
	58.8212						0.975
	36.3288						1.085
	54.8663						0.105
	49.1251						0.165
	64.4584						0.105
	96.1593						0.165
	-7.6733						0.125
	66.5836
	126.531
	47.4886
	60.0236
	56.5456
	45.8102
	22.6609
	6.93062
	83.7828
[truncated: 7 more columns]
